# Supplementary material for: The effect of disulfidptosis induced by glucose starvation in SLC7A11high ovarian cancer cells
Source: Front Cell Dev Biol. 2025 Dec 8;13:1608150. doi: 10.3389/fcell.2025.1608150 (PMC12719518; doi:10.3389/fcell.2025.1608150)
Supplement: Supplementary file 1 [file DataSheet1.zip]

Archive with 17 entries (15 files):
- Supplementary data 1.xlsx
- Supplementary data 10.xlsx
- Supplementary data 11.xlsx
- Supplementary data 2.xlsx
- Supplementary data 3.xlsx
- Supplementary data 4.xlsx
- Supplementary data 5.xlsx
- Supplementary data 6.xlsx
- Supplementary data 7.xlsx
- Supplementary data 8.xlsx
- Supplementary data 9.xlsx
- WB/
- WB/Actin.tif
- WB/figure legends/
- WB/figure legends/Actin.TIF
- WB/figure legends/xCT.TIF
- WB/xCT.tif
