# Supplementary material for: The effect of disulfidptosis induced by glucose starvation in SLC7A11high ovarian cancer cells
Source: Front Cell Dev Biol. 2025 Dec 8;13:1608150. doi: 10.3389/fcell.2025.1608150 (PMC12719518; doi:10.3389/fcell.2025.1608150)
Supplement: Supplementary file 1 [file DataSheet1.zip › Supplementary data 1.xlsx]

## Sheet: Sheet1
Software version 3.03.14
Detector type: Synergy H1
Detector serial number: 180525A
Detection type detector
Program details
PLATE type 96 WELL PLATE
When finished, eject the board
Set the temperature to 37°C
Warm up before moving to the next step
Detecting the end point of absorbed light
Full board
Wavelength: 450
Detection speed: normal, delay: 100 msec, measurement/data point: 8
result
Actual temperature: 37
Effect of glucose starvation on viability of IOSE 80 and OVCAR 3 cells.
blank	0.135	0.126	0.164	0.121	0.126
IOSE 80+	0.883	0.74	0.79	0.608	0.742
IOSE 80-	0.389	0.557	0.451	0.531	0.528
blank	0.1	0.101	0.101	0.1	0.071
OVCAR 3+	0.402	0.396	0.402	0.496	0.514
OVCAR 3-	0.104	0.106	0.106	0.105	0.104
blank	0.089	0.087	0.087	0.084	0.081
IOSE 80+	0.482	0.325	0.393	0.293	0.349
IOSE 80-	0.407	0.283	0.333	0.321	0.247
blank	0.181	0.182	0.191	0.194	0.038
OVCAR 3+	0.844	0.743	0.866	0.825	0.832
OVCAR 3-	0.214	0.225	0.203	0.353	0.218
blank	0.098	0.098	0.099	0.1	0.088
IOSE 80+	0.963	1.005	1.178	1.197	0.973
IOSE 80-	0.806	0.876	0.861	0.918	0.805
blank	0.106	0.105	0.096	0.108	0.05
OVCAR 3+	0.74	0.668	0.92	0.813	0.908
OVCAR 3-	0.259	0.119	0.131	0.122	0.127
*The number represents the absorbance of each hole at 450nm.
