# Supplementary material for: The effect of disulfidptosis induced by glucose starvation in SLC7A11high ovarian cancer cells
Source: Front Cell Dev Biol. 2025 Dec 8;13:1608150. doi: 10.3389/fcell.2025.1608150 (PMC12719518; doi:10.3389/fcell.2025.1608150)
Supplement: Supplementary file 1 [file DataSheet1.zip › Supplementary data 11.xlsx]

## Sheet: Sheet1
Standard curve of NADPH concentration							Effect of glucose starvation on the HADP+/NADPH ratio in OVCAR 3 cells
concentration	A450	A450	A450				OVCAR3+1 total	0.322	0.326	0.331
8	3.483	3.199	3.395				OVCAR3-1 total	0.764	0.795	0.75
6	2.784	2.677	2.761				IOSE80+1 total	0.358	0.373	0.347
4	1.884	1.847	1.902				IOSE80-1 total	0.632	0.683	0.587
2	1.143	1.126	1.024
1	0.617	0.659	0.531				OVCAR3+1 NADPH	0.182	0.173	0.158
0.5	0.399	0.41	0.417				OVCAR3-1NADPH	0.145	0.154	0.154
0.25	0.292	0.291	0.292				IOSE80+1 NADPH	0.147	0.149	0.233
0	0.15	0.144	0.15				IOSE80-1 NADPH	0.173	0.188	0.047
*The number represents the absorbance of each hole at 450nm							OVCAR3+2 total	0.304	0.306	0.311
							OVCAR3-2 total	0.703	0.734	0.677
							IOSE80+2 total	0.327	0.345	0.322
							IOSE80-2 total	0.576	0.635	0.526
							OVCAR3+2 NADPH	0.17	0.162	0.152
							OVCAR3-2 NADPH	0.135	0.145	0.145
							IOSE80+2 NADPH	0.136	0.137	0.223
							IOSE80-2NADPH	0.164	0.176	0.053
							OVCAR3+3 total	0.322	0.326	0.331
							OVCAR3-3 total	0.764	0.795	0.75
							IOSE80+3 total	0.358	0.373	0.347
							IOSE80-3 total	0.632	0.683	0.587
							OVCAR3+3 NADPH	0.182	0.173	0.158
							OVCAR3-3 NADPH	0.145	0.154	0.154
							IOSE80+3 NADPH	0.147	0.149	0.233
							IOSE80-3 NADPH	0.173	0.188	0.047
							* "total"represents total intracellular NADP+ and NADPH absorbance
							*The number represents the absorbance of each hole at 450nm
