# Supplementary material for: The effect of disulfidptosis induced by glucose starvation in SLC7A11high ovarian cancer cells
Source: Front Cell Dev Biol. 2025 Dec 8;13:1608150. doi: 10.3389/fcell.2025.1608150 (PMC12719518; doi:10.3389/fcell.2025.1608150)
Supplement: Supplementary file 1 [file DataSheet1.zip › Supplementary data 2.xlsx]

## Sheet: Sheet1
Software version 3.03.14
Detector type: Synergy H1
Detector serial number: 180525A
Detection type detector
Program details
PLATE type 96 WELL PLATE
When finished, eject the board
Set the temperature to 37°C
Warm up before moving to the next step
Detecting the end point of absorbed light
Full board
Wavelength: 450
Detection speed: normal, delay: 100 msec, measurement/data point: 8
result
Actual temperature: 37
Effect of SAS on glucose starvation induced OVCAR 3 cell death.
GLU+1	1.592	1.472	1.318	1.208	1.448
GLU-1	0.164	0.167	0.17	0.169	0.185
SAS	0.508	0.716	0.507	0.607	0.707
blank	0.116	0.109	0.111	0.117	0.118
GLU+2	1.601	1.324	1.653	1.846	1.164
GLU-2	0.177	0.18	0.179	0.174	0.191
SAS	0.667	0.519	0.671	0.707	0.489
blank	0.124	0.124	0.124	0.124	0.122
GLU+3	1.193	1.387	1.324	1.158	1.447
GLU-3	0.175	0.16	0.18	0.175	0.174
SAS	0.646	0.529	0.572	0.673	0.665
blank	0.114	0.116	0.117	0.116	0.116
*The number represents the absorbance of each hole at 450nm.
