# Supplementary material for: The effect of disulfidptosis induced by glucose starvation in SLC7A11high ovarian cancer cells
Source: Front Cell Dev Biol. 2025 Dec 8;13:1608150. doi: 10.3389/fcell.2025.1608150 (PMC12719518; doi:10.3389/fcell.2025.1608150)
Supplement: Supplementary file 1 [file DataSheet1.zip › Supplementary data 3.xlsx]

## Sheet: Sheet1
Software version 3.03.14
Detector type: Synergy H1
Detector serial number: 180525A
Detection type detector
Program details
PLATE type 96 WELL PLATE
When finished, eject the board
Set the temperature to 37°C
Warm up before moving to the next step
Detecting the end point of absorbed light
Full board
Wavelength: 450
Detection speed: normal, delay: 100 msec, measurement/data point: 8
result
Actual temperature: 37
Differences in cell viability between OVCAR 3 cells cultured under glucose starvation conditions for different times
GLU+	0.65	0.677	0.668	0.782	0.797
6H-1	0.611	0.557	0.481	0.59	0.574
6H-2	0.564	0.527	0.588	0.678	0.611
6H-3	0.619	0.618	0.631	0.691	0.667
blank	0.105	0.105	0.107	0.113	0.111
GLU+	0.648	0.67	0.652	0.767	0.796
3H-1	0.552	0.617	0.636	0.597	0.681
3H-2	0.656	0.571	0.526	0.61	0.591
3H-3	0.524	0.583	0.614	0.592	0.704
blank	0.103	0.102	0.105	0.112	0.109
GLU+	0.605	0.672	0.702	0.719	0.696
12H-1	0.354	0.367	0.573	0.348	0.469
12H-2	0.411	0.304	0.287	0.319	0.311
12H-3	0.686	0.442	0.381	0.384	0.468
blank	0.061	0.069	0.063	0.063	0.063
GLU+	0.402	0.396	0.402	0.496	0.514
24H-1	0.104	0.106	0.106	0.105	0.104
blank	0.1	0.101	0.101	0.1	0.071
GLU+	0.74	0.668	0.92	0.813	0.908
24H-2	0.259	0.119	0.131	0.122	0.127
blank	0.106	0.105	0.096	0.108	0.05
GLU+	0.844	0.743	0.866	0.825	0.832
24H-3	0.214	0.225	0.203	0.353	0.218
blank	0.181	0.182	0.191	0.194	0.038
*The number represents the absorbance of each hole at 450nm.
