# Supplementary material for: The effect of disulfidptosis induced by glucose starvation in SLC7A11high ovarian cancer cells
Source: Front Cell Dev Biol. 2025 Dec 8;13:1608150. doi: 10.3389/fcell.2025.1608150 (PMC12719518; doi:10.3389/fcell.2025.1608150)
Supplement: Supplementary file 1 [file DataSheet1.zip › Supplementary data 4.xlsx]

## Sheet: Sheet1
Software version 3.03.14
Detector type: Synergy H1
Detector serial number: 180525A
Detection type detector
Program details
PLATE type 96 WELL PLATE
When finished, eject the board
Set the temperature to 37°C
Warm up before moving to the next step
Detecting the end point of absorbed light
Full board
Wavelength: 450
Detection speed: normal, delay: 100 msec, measurement/data point: 8
result
Actual temperature: 37
Effect of Diethyl maleate(1mM) on glucose starvation-induced cell death in OVCAR 3 cells.
GLU+1	0.57	0.697	0.654	0.675	0.594
GLU-1	0.42	0.455	0.414	0.472	0.435
DMSO	0.642	0.49	0.644	0.579	0.683
blank	0.116	0.111	0.068	0.196	0.196
Diethyl maleate	0.136	0.131	0.133	0.138	0.134
GLU+2	0.591	0.505	0.585	0.649	0.665
GLU-2	0.401	0.385	0.403	0.404	0.332
DMSO	0.593	0.612	0.575	0.667	0.679
blank	0.107	0.108	0.107	0.108	0.108
Diethyl maleate	0.135	0.133	0.127	0.132	0.129
GLU+3	0.492	0.56	0.573	0.647	0.699
GLU-3	0.467	0.508	0.407	0.396	0.491
DMSO	0.605	0.46	0.531	0.55	0.609
Diethyl maleate	0.13	0.13	0.129	0.129	0.127
*The number represents the absorbance of each hole at 450nm.
