# Supplementary material for: The effect of disulfidptosis induced by glucose starvation in SLC7A11high ovarian cancer cells
Source: Front Cell Dev Biol. 2025 Dec 8;13:1608150. doi: 10.3389/fcell.2025.1608150 (PMC12719518; doi:10.3389/fcell.2025.1608150)
Supplement: Supplementary file 1 [file DataSheet1.zip › Supplementary data 5.xlsx]

## Sheet: Sheet1
Software version 3.03.14
Detector type: Synergy H1
Detector serial number: 180525A
Detection type detector
Program details
PLATE type 96 WELL PLATE
When finished, eject the board
Set the temperature to 37°C
Warm up before moving to the next step
Detecting the end point of absorbed light
Full board
Wavelength: 450
Detection speed: normal, delay: 100 msec, measurement/data point: 8
result
Actual temperature: 37
Effect of TCEP(1mM) on glucose starvation-induced death in OVCAR 3 cells
GLU+	1.315	1.296	1.166	1.273	1.165
GLU+1	1.34	1.239	1.22	1.196	1.143
GLU-1	0.372	0.31	0.433	0.357	0.344
TCEP	0.64	0.75	0.71	0.749	0.79
DMSO	1.094	1.153	1.078	1.146	1.159
blank	0.113	0.108	0.111	0.188	0.094
GLU+2	1.026	1.002	0.935	0.954	0.863
GLU-2	0.249	0.315	0.275	0.242	0.257
TCEP	0.435	0.422	0.363	0.345	0.386
DMSO	0.86	0.942	0.892	0.853	0.942
blank	0.099	0.079	0.084	0.099	0.104
GLU+3	1.163	1.195	1.076	0.975	0.981
GLU-3	0.276	0.338	0.326	0.383	0.335
TCEP	0.544	0.639	0.464	0.443	0.533
DMSO	1.146	1.127	0.986	1.129	1.18
blank	0.095	0.093	0.182	0.093	0.1036
*The number represents the absorbance of each hole at 450nm.
