# Supplementary material for: The effect of disulfidptosis induced by glucose starvation in SLC7A11high ovarian cancer cells
Source: Front Cell Dev Biol. 2025 Dec 8;13:1608150. doi: 10.3389/fcell.2025.1608150 (PMC12719518; doi:10.3389/fcell.2025.1608150)
Supplement: Supplementary file 1 [file DataSheet1.zip › Supplementary data 6.xlsx]

## Sheet: Sheet1
Software version 3.03.14
Detector type: Synergy H1
Detector serial number: 180525A
Detection type detector
Program details
PLATE type 96 WELL PLATE
When finished, eject the board
Set the temperature to 37°C
Warm up before moving to the next step
Detecting the end point of absorbed light
Full board
Wavelength: 450
Detection speed: normal, delay: 100 msec, measurement/data point: 8
result
Actual temperature: 37
Effect of ROS inhibitors Tempol (100μM) and NAC (2mM) on glucose starvation-induced death in OVCAR 3 cells
GLU+1	1.082	1.18	1.051	1.131	1.19
GLU-1	0.344	0.339	0.336	0.343	0.354
TEMPOL	0.272	0.272	0.278	0.279	0.275
NAC	0.769	0.886	0.776	0.911	0.885
blank	0.115	0.11	0.113
GLU+2	1.055	1.03	0.948	0.983	1.04
GLU-2	0.328	0.4	0.316	0.316	0.324
TEMPOL	0.259	0.256	0.259	0.265	0.28
NAC	0.871	0.794	0.949	0.936	0.903
blank	0.112	0.108	0.102	0.11	0.114
GLU+3	0.988	0.984	0.969	0.977	0.963
GLU-3	0.293	0.311	0.309	0.311	0.302
TEMPOL	0.253	0.253	0.265	0.237	0.257
NAC	0.595	0.601	0.613	0.625	0.653
blank	0.112	0.108	0.102	0.11	0.114
*The number represents the absorbance of each hole at 450nm.
