# Supplementary material for: The effect of disulfidptosis induced by glucose starvation in SLC7A11high ovarian cancer cells
Source: Front Cell Dev Biol. 2025 Dec 8;13:1608150. doi: 10.3389/fcell.2025.1608150 (PMC12719518; doi:10.3389/fcell.2025.1608150)
Supplement: Supplementary file 1 [file DataSheet1.zip › Supplementary data 7.xlsx]

## Sheet: Sheet1
SLC7A11 mRNA expression was differentially expressed in IOSE 80 and OVCAR 3 in different glucose concentrations
Well	Well Position	Omit	Sample Name	Target Name	Task	Reporter	Quencher	Quantity	Quantity Mean	Quantity SD	RQ	RQ Min	RQ Max	CT	Ct Mean	Ct SD	Delta Ct	Delta Ct Mean	Delta Ct SE	Delta Delta Ct	Automatic Ct Threshold	Tm1	Ct Threshold	Tm2	Automatic Baseline	Tm3	Baseline Start	Baseline End
1	A1	FALSE	IOSE 80-1	NADPH	UNKNOWN	SYBR	None							17.4252	17.4386	0.052269					TRUE	87.6078	0.0458491		TRUE		1	40
2	A2	FALSE	IOSE 80-1	NADPH	UNKNOWN	SYBR	None							17.4963	17.4386	0.052269					TRUE	87.6078	0.0458491		TRUE		1	40
3	A3	FALSE	IOSE 80-1	NADPH	UNKNOWN	SYBR	None							17.3944	17.4386	0.052269					TRUE	87.7059	0.0458491		TRUE		1	40
7	A7	FALSE	IOSE 80-1	SLC7A11	UNKNOWN	SYBR	None				1	0.898716	1.1127	25.7637	25.8401	0.0806539		8.40145	0.055489	0	TRUE	82.7032	0.0468108		TRUE		1	40
8	A8	FALSE	IOSE 80-1	SLC7A11	UNKNOWN	SYBR	None				1	0.898716	1.1127	25.8321	25.8401	0.0806539		8.40145	0.055489	0	TRUE	82.6051	0.0468108		TRUE		1	40
11	A11	FALSE	IOSE 80-1	SLC7A11	UNKNOWN	SYBR	None				1	0.898716	1.1127	25.9245	25.8401	0.0806539		8.40145	0.055489	0	TRUE	82.507	0.0468108		TRUE		1	40
13	B1	FALSE	IOSE 80-2	NADPH	UNKNOWN	SYBR	None							17.6977	17.583	0.102843					TRUE	87.6078	0.0458491		TRUE		1	40
14	B2	FALSE	IOSE 80-2	NADPH	UNKNOWN	SYBR	None							17.5523	17.583	0.102843					TRUE	87.7059	0.0458491		TRUE		1	40
15	B3	FALSE	IOSE 80-2	NADPH	UNKNOWN	SYBR	None							17.499	17.583	0.102843					TRUE	87.7059	0.0458491		TRUE		1	40
19	B7	FALSE	IOSE 80-2	SLC7A11	UNKNOWN	SYBR	None				1.01676	0.857002	1.20631	25.861	25.9604	0.114421		8.37747	0.0888235	-0.0239849	TRUE	82.6051	0.0468108		TRUE		1	40
20	B8	FALSE	IOSE 80-2	SLC7A11	UNKNOWN	SYBR	None				1.01676	0.857002	1.20631	25.9348	25.9604	0.114421		8.37747	0.0888235	-0.0239849	TRUE	82.6051	0.0468108		TRUE		1	40
23	B11	FALSE	IOSE 80-2	SLC7A11	UNKNOWN	SYBR	None				1.01676	0.857002	1.20631	26.0855	25.9604	0.114421		8.37747	0.0888235	-0.0239849	TRUE	82.507	0.0468108		TRUE		1	40
25	C1	FALSE	OVCAR3-1	NADPH	UNKNOWN	SYBR	None							16.9015	16.9313	0.036481					TRUE	87.7059	0.0458491		TRUE		1	40
26	C2	FALSE	OVCAR3-1	NADPH	UNKNOWN	SYBR	None							16.9204	16.9313	0.036481					TRUE	87.7059	0.0458491		TRUE		1	40
27	C3	FALSE	OVCAR3-1	NADPH	UNKNOWN	SYBR	None							16.972	16.9313	0.036481					TRUE	87.804	0.0458491		TRUE		1	40
31	C7	FALSE	OVCAR3-1	SLC7A11	UNKNOWN	SYBR	None				4.68074	4.46488	4.90703	23.0942	23.106	0.0217867		6.17471	0.0245325	-2.22674	TRUE	82.6051	0.0468108		TRUE		1	40
32	C8	FALSE	OVCAR3-1	SLC7A11	UNKNOWN	SYBR	None				4.68074	4.46488	4.90703	23.0927	23.106	0.0217867		6.17471	0.0245325	-2.22674	TRUE	82.6051	0.0468108		TRUE		1	40
35	C11	FALSE	OVCAR3-1	SLC7A11	UNKNOWN	SYBR	None				4.68074	4.46488	4.90703	23.1312	23.106	0.0217867		6.17471	0.0245325	-2.22674	TRUE	82.507	0.0468108		TRUE		1	40
37	D1	FALSE	OVCAR3-2	NADPH	UNKNOWN	SYBR	None							17.1006	17.1466	0.0690652					TRUE	87.804	0.0458491		TRUE		1	40
38	D2	FALSE	OVCAR3-2	NADPH	UNKNOWN	SYBR	None							17.226	17.1466	0.0690652					TRUE	87.804	0.0458491		TRUE		1	40
39	D3	FALSE	OVCAR3-2	NADPH	UNKNOWN	SYBR	None							17.1133	17.1466	0.0690652					TRUE	87.804	0.0458491		TRUE		1	40
43	D7	FALSE	OVCAR3-2	SLC7A11	UNKNOWN	SYBR	None				5.22501	4.8272	5.65559	23.1506	23.1627	0.0175943		6.01602	0.0411484	-2.38543	TRUE	82.7032	0.0468108		TRUE		1	40
44	D8	FALSE	OVCAR3-2	SLC7A11	UNKNOWN	SYBR	None				5.22501	4.8272	5.65559	23.1545	23.1627	0.0175943		6.01602	0.0411484	-2.38543	TRUE	82.7032	0.0468108		TRUE		1	40
47	D11	FALSE	OVCAR3-2	SLC7A11	UNKNOWN	SYBR	None				5.22501	4.8272	5.65559	23.1829	23.1627	0.0175943		6.01602	0.0411484	-2.38543	TRUE	82.6051	0.0468108		TRUE		1	40
1	A1	FALSE	IOSE 80(+)	NADPH	UNKNOWN	SYBR	None							17.3174	17.1834	0.12463					TRUE	87.6888	0.042159		TRUE		1	40
2	A2	FALSE	IOSE 80(+)	NADPH	UNKNOWN	SYBR	None							17.1618	17.1834	0.12463					TRUE	87.6888	0.042159		TRUE		1	40
3	A3	FALSE	IOSE 80(+)	NADPH	UNKNOWN	SYBR	None							17.0709	17.1834	0.12463					TRUE	87.6888	0.042159		TRUE		1	40
4	A4	FALSE	IOSE 80(+)	SLC7A11	UNKNOWN	SYBR	None				1	0.870412	1.14888	24.9802	24.9716	0.00836415		7.78825	0.072117	0	TRUE	82.4929	0.0440436		TRUE		1	40
5	A5	FALSE	IOSE 80(+)	SLC7A11	UNKNOWN	SYBR	None				1	0.870412	1.14888	24.9712	24.9716	0.00836415		7.78825	0.072117	0	TRUE	82.4929	0.0440436		TRUE		1	40
6	A6	FALSE	IOSE 80(+)	SLC7A11	UNKNOWN	SYBR	None				1	0.870412	1.14888	24.9635	24.9716	0.00836415		7.78825	0.072117	0	TRUE	82.591	0.0440436		TRUE		1	40
25	C1	FALSE	OVCAR 3(+)	NADPH	UNKNOWN	SYBR	None							17.237	17.0553	0.158786					TRUE	87.7869	0.042159		TRUE		1	40
26	C2	FALSE	OVCAR 3(+)	NADPH	UNKNOWN	SYBR	None							16.9858	17.0553	0.158786					TRUE	87.7869	0.042159		TRUE		1	40
27	C3	FALSE	OVCAR 3(+)	NADPH	UNKNOWN	SYBR	None							16.9432	17.0553	0.158786					TRUE	87.7869	0.042159		TRUE		1	40
28	C4	FALSE	OVCAR 3(+)	SLC7A11	UNKNOWN	SYBR	None				2.68743	2.24106	3.22269	23.3876	23.4173	0.0388585		6.36202	0.0943803	-1.42623	TRUE	82.591	0.0440436		TRUE		1	40
29	C5	FALSE	OVCAR 3(+)	SLC7A11	UNKNOWN	SYBR	None				2.68743	2.24106	3.22269	23.4031	23.4173	0.0388585		6.36202	0.0943803	-1.42623	TRUE	82.591	0.0440436		TRUE		1	40
30	C6	FALSE	OVCAR 3(+)	SLC7A11	UNKNOWN	SYBR	None				2.68743	2.24106	3.22269	23.4613	23.4173	0.0388585		6.36202	0.0943803	-1.42623	TRUE	82.591	0.0440436		TRUE		1	40
