# Supplementary material for: The effect of disulfidptosis induced by glucose starvation in SLC7A11high ovarian cancer cells
Source: Front Cell Dev Biol. 2025 Dec 8;13:1608150. doi: 10.3389/fcell.2025.1608150 (PMC12719518; doi:10.3389/fcell.2025.1608150)
Supplement: Supplementary file 1 [file DataSheet1.zip › Supplementary data 8.xlsx]

## Sheet: Sheet1
Effect of NAC on SLC7A11 expression in OVCAR 3 cells
Well	Well Position	Omit	Sample Name	Target Name	Task	Reporter	Quencher	Quantity	Quantity Mean	Quantity SD	RQ	RQ Min	RQ Max	CT	Ct Mean	Ct SD	Delta Ct	Delta Ct Mean	Delta Ct SE	Delta Delta Ct	Automatic Ct Threshold	Tm1	Ct Threshold	Tm2	Automatic Baseline	Tm3	Baseline Start	Baseline End
1	A1	FALSE	GLU+1	GADPH	UNKNOWN	SYBR	None							17.2524	17.2274	0.0388835					TRUE	87.4927	0.166581		TRUE		1	40
2	A2	FALSE	GLU-1	GADPH	UNKNOWN	SYBR	None							18.0578	18.0965	0.0483967					TRUE	87.5907	0.166581		TRUE		1	40
3	A3	FALSE	GLU-NAC-1	GADPH	UNKNOWN	SYBR	None							17.6539	17.6281	0.0332863					TRUE	87.5907	0.166581		TRUE		1	40
4	A4	FALSE	GLU+2	GADPH	UNKNOWN	SYBR	None							17.3382	17.3361	0.0174704					TRUE	87.6888	0.166581		TRUE		1	40
5	A5	FALSE	GLU-2	GADPH	UNKNOWN	SYBR	None							17.812	17.7433	0.0648892					TRUE	87.7868	0.166581		TRUE		1	40
6	A6	FALSE	GLU-NAC-2	GADPH	UNKNOWN	SYBR	None							17.8414	17.7451	0.0697303					TRUE	87.8848	0.166581		TRUE		1	40
7	A7	FALSE	GLU+3	GADPH	UNKNOWN	SYBR	None							17.2659	17.2441	0.0292577					TRUE	87.8848	0.166581		TRUE		1	40
8	A8	FALSE	GLU-3	GADPH	UNKNOWN	SYBR	None							18.0135	17.9998	0.014607					TRUE	87.8848	0.166581		TRUE		1	40
9	A9	FALSE	GLU-NAC-3	GADPH	UNKNOWN	SYBR	None							17.2111	17.1999	0.0121218					TRUE	87.8848	0.166581		TRUE		1	40
13	B1	FALSE	GLU+1	GADPH	UNKNOWN	SYBR	None							17.2536	17.2274	0.0388835					TRUE	87.5907	0.166581		TRUE		1	40
14	B2	FALSE	GLU-1	GADPH	UNKNOWN	SYBR	None							18.0585	18.0965	0.0483967					TRUE	87.5907	0.166581		TRUE		1	40
15	B3	FALSE	GLU-NAC-1	GADPH	UNKNOWN	SYBR	None							17.6587	17.6281	0.0332863					TRUE	87.6888	0.166581		TRUE		1	40
16	B4	FALSE	GLU+2	GADPH	UNKNOWN	SYBR	None							17.3208	17.3361	0.0174704					TRUE	87.6888	0.166581		TRUE		1	40
17	B5	FALSE	GLU-2	GADPH	UNKNOWN	SYBR	None							17.7765	17.7433	0.0648892					TRUE	87.7868	0.166581		TRUE		1	40
18	B6	FALSE	GLU-NAC-2	GADPH	UNKNOWN	SYBR	None							17.7467	17.7451	0.0697303					TRUE	87.7868	0.166581		TRUE		1	40
19	B7	FALSE	GLU+3	GADPH	UNKNOWN	SYBR	None							17.2662	17.2441	0.0292577					TRUE	87.8848	0.166581		TRUE		1	40
20	B8	FALSE	GLU-3	GADPH	UNKNOWN	SYBR	None							17.9894	17.9998	0.014607					TRUE	87.8848	0.166581		TRUE		1	40
21	B9	FALSE	GLU-NAC-3	GADPH	UNKNOWN	SYBR	None							17.1916	17.1999	0.0121218					TRUE	87.7868	0.166581		TRUE		1	40
25	C1	FALSE	GLU+1	GADPH	UNKNOWN	SYBR	None							17.2325	17.2274	0.0388835					TRUE	87.5907	0.166581		TRUE		1	40
26	C2	FALSE	GLU-1	GADPH	UNKNOWN	SYBR	None							18.1111	18.0965	0.0483967					TRUE	87.6888	0.166581		TRUE		1	40
27	C3	FALSE	GLU-NAC-1	GADPH	UNKNOWN	SYBR	None							17.5917	17.6281	0.0332863					TRUE	87.6888	0.166581		TRUE		1	40
28	C4	FALSE	GLU+2	GADPH	UNKNOWN	SYBR	None							17.3599	17.3361	0.0174704					TRUE	87.7868	0.166581		TRUE		1	40
29	C5	FALSE	GLU-2	GADPH	UNKNOWN	SYBR	None							17.7206	17.7433	0.0648892					TRUE	87.7868	0.166581		TRUE		1	40
30	C6	FALSE	GLU-NAC-2	GADPH	UNKNOWN	SYBR	None							17.712	17.7451	0.0697303					TRUE	87.7868	0.166581		TRUE		1	40
31	C7	FALSE	GLU+3	GADPH	UNKNOWN	SYBR	None							17.24	17.2441	0.0292577					TRUE	87.8848	0.166581		TRUE		1	40
32	C8	FALSE	GLU-3	GADPH	UNKNOWN	SYBR	None							18.0111	17.9998	0.014607					TRUE	87.8848	0.166581		TRUE		1	40
33	C9	FALSE	GLU-NAC-3	GADPH	UNKNOWN	SYBR	None							17.2094	17.1999	0.0121218					TRUE	87.8848	0.166581		TRUE		1	40
37	D1	FALSE	GLU+1	GADPH	UNKNOWN	SYBR	None							17.1709	17.2274	0.0388835					TRUE	87.7868	0.166581		TRUE		1	40
38	D2	FALSE	GLU-1	GADPH	UNKNOWN	SYBR	None							18.1587	18.0965	0.0483967					TRUE	87.7868	0.166581		TRUE		1	40
39	D3	FALSE	GLU-NAC-1	GADPH	UNKNOWN	SYBR	None							17.6082	17.6281	0.0332863					TRUE	87.7868	0.166581		TRUE		1	40
40	D4	FALSE	GLU+2	GADPH	UNKNOWN	SYBR	None							17.3257	17.3361	0.0174704					TRUE	87.8848	0.166581		TRUE		1	40
41	D5	FALSE	GLU-2	GADPH	UNKNOWN	SYBR	None							17.664	17.7433	0.0648892					TRUE	87.8848	0.166581		TRUE		1	40
42	D6	FALSE	GLU-NAC-2	GADPH	UNKNOWN	SYBR	None							17.6802	17.7451	0.0697303					TRUE	87.8848	0.166581		TRUE		1	40
43	D7	FALSE	GLU+3	GADPH	UNKNOWN	SYBR	None							17.2043	17.2441	0.0292577					TRUE	87.8848	0.166581		TRUE		1	40
44	D8	FALSE	GLU-3	GADPH	UNKNOWN	SYBR	None							17.9851	17.9998	0.014607					TRUE	87.9829	0.166581		TRUE		1	40
45	D9	FALSE	GLU-NAC-3	GADPH	UNKNOWN	SYBR	None							17.1874	17.1999	0.0121218					TRUE	87.8848	0.166581		TRUE		1	40
49	E1	FALSE	GLU+1	SLC7A11	UNKNOWN	SYBR	None				1	0.917381	1.09006	23.2966	23.3404	0.0939576		6.11308	0.0508428	0	TRUE	82.3949	0.191782		TRUE		1	40
50	E2	FALSE	GLU-1	SLC7A11	UNKNOWN	SYBR	None				3.05552	2.88514	3.23597	22.5468	22.5982	0.0472822		4.50167	0.0338299	-1.61142	TRUE	82.493	0.191782		TRUE		1	40
51	E3	FALSE	GLU-NAC-1	SLC7A11	UNKNOWN	SYBR	None				3.26517	2.8641	3.7224	21.9874	22.034	0.150914		4.40593	0.0772706	-1.70716	TRUE	82.493	0.191782		TRUE		1	40
52	E4	FALSE	GLU+2	SLC7A11	UNKNOWN	SYBR	None				0.87019	0.82959	0.912776	23.5713	23.6498	0.0535643		6.31368	0.0281707	0.200598	TRUE	82.493	0.191782		TRUE		1	40
53	E5	FALSE	GLU-2	SLC7A11	UNKNOWN	SYBR	None				2.70133	2.54024	2.87265	22.4505	22.4227	0.0323515		4.67941	0.0362534	-1.43367	TRUE	82.493	0.191782		TRUE		1	40
54	E6	FALSE	GLU-NAC-2	SLC7A11	UNKNOWN	SYBR	None				3.00654	2.76016	3.27492	22.1917	22.2701	0.0728209		4.52498	0.0504113	-1.58811	TRUE	82.591	0.191782		TRUE		1	40
55	E7	FALSE	GLU+3	SLC7A11	UNKNOWN	SYBR	None				0.963114	0.900256	1.03036	23.5033	23.4114	0.0740147		6.16731	0.0397938	0.0542216	TRUE	82.493	0.191782		TRUE		1	40
56	E8	FALSE	GLU-3	SLC7A11	UNKNOWN	SYBR	None				2.93801	2.8968	2.97981	22.5568	22.558	0.00801107		4.55824	0.0083298	-1.55484	TRUE	82.591	0.191782		TRUE		1	40
57	E9	FALSE	GLU-NAC-3	SLC7A11	UNKNOWN	SYBR	None				3.72405	3.58818	3.86507	21.3835	21.4161	0.0421178		4.21621	0.0219138	-1.89687	TRUE	82.493	0.191782		TRUE		1	40
61	F1	FALSE	GLU+1	SLC7A11	UNKNOWN	SYBR	None				1	0.917381	1.09006	23.4722	23.3404	0.0939576		6.11308	0.0508428	0	TRUE	82.3949	0.191782		TRUE		1	40
62	F2	FALSE	GLU-1	SLC7A11	UNKNOWN	SYBR	None				3.05552	2.88514	3.23597	22.661	22.5982	0.0472822		4.50167	0.0338299	-1.61142	TRUE	82.493	0.191782		TRUE		1	40
63	F3	FALSE	GLU-NAC-1	SLC7A11	UNKNOWN	SYBR	None				3.26517	2.8641	3.7224	21.8933	22.034	0.150914		4.40593	0.0772706	-1.70716	TRUE	82.3949	0.191782		TRUE		1	40
64	F4	FALSE	GLU+2	SLC7A11	UNKNOWN	SYBR	None				0.87019	0.82959	0.912776	23.6751	23.6498	0.0535643		6.31368	0.0281707	0.200598	TRUE	82.493	0.191782		TRUE		1	40
65	F5	FALSE	GLU-2	SLC7A11	UNKNOWN	SYBR	None				2.70133	2.54024	2.87265	22.4191	22.4227	0.0323515		4.67941	0.0362534	-1.43367	TRUE	82.493	0.191782		TRUE		1	40
66	F6	FALSE	GLU-NAC-2	SLC7A11	UNKNOWN	SYBR	None				3.00654	2.76016	3.27492	22.2387	22.2701	0.0728209		4.52498	0.0504113	-1.58811	TRUE	82.493	0.191782		TRUE		1	40
67	F7	FALSE	GLU+3	SLC7A11	UNKNOWN	SYBR	None				0.963114	0.900256	1.03036	23.3828	23.4114	0.0740147		6.16731	0.0397938	0.0542216	TRUE	82.493	0.191782		TRUE		1	40
68	F8	FALSE	GLU-3	SLC7A11	UNKNOWN	SYBR	None				2.93801	2.8968	2.97981	22.5542	22.558	0.00801107		4.55824	0.0083298	-1.55484	TRUE	82.493	0.191782		TRUE		1	40
69	F9	FALSE	GLU-NAC-3	SLC7A11	UNKNOWN	SYBR	None				3.72405	3.58818	3.86507	21.4056	21.4161	0.0421178		4.21621	0.0219138	-1.89687	TRUE	82.3949	0.191782		TRUE		1	40
73	G1	FALSE	GLU+1	SLC7A11	UNKNOWN	SYBR	None				1	0.917381	1.09006	23.2557	23.3404	0.0939576		6.11308	0.0508428	0	TRUE	82.3949	0.191782		TRUE		1	40
74	G2	FALSE	GLU-1	SLC7A11	UNKNOWN	SYBR	None				3.05552	2.88514	3.23597	22.5874	22.5982	0.0472822		4.50167	0.0338299	-1.61142	TRUE	82.3949	0.191782		TRUE		1	40
75	G3	FALSE	GLU-NAC-1	SLC7A11	UNKNOWN	SYBR	None				3.26517	2.8641	3.7224	22.2477	22.034	0.150914		4.40593	0.0772706	-1.70716	TRUE	82.3949	0.191782		TRUE		1	40
76	G4	FALSE	GLU+2	SLC7A11	UNKNOWN	SYBR	None				0.87019	0.82959	0.912776	23.6625	23.6498	0.0535643		6.31368	0.0281707	0.200598	TRUE	82.493	0.191782		TRUE		1	40
77	G5	FALSE	GLU-2	SLC7A11	UNKNOWN	SYBR	None				2.70133	2.54024	2.87265	22.3785	22.4227	0.0323515		4.67941	0.0362534	-1.43367	TRUE	82.493	0.191782		TRUE		1	40
78	G6	FALSE	GLU-NAC-2	SLC7A11	UNKNOWN	SYBR	None				3.00654	2.76016	3.27492	22.3621	22.2701	0.0728209		4.52498	0.0504113	-1.58811	TRUE	82.493	0.191782		TRUE		1	40
79	G7	FALSE	GLU+3	SLC7A11	UNKNOWN	SYBR	None				0.963114	0.900256	1.03036	23.4305	23.4114	0.0740147		6.16731	0.0397938	0.0542216	TRUE	82.3949	0.191782		TRUE		1	40
80	G8	FALSE	GLU-3	SLC7A11	UNKNOWN	SYBR	None				2.93801	2.8968	2.97981	22.5514	22.558	0.00801107		4.55824	0.0083298	-1.55484	TRUE	82.493	0.191782		TRUE		1	40
81	G9	FALSE	GLU-NAC-3	SLC7A11	UNKNOWN	SYBR	None				3.72405	3.58818	3.86507	21.4778	21.4161	0.0421178		4.21621	0.0219138	-1.89687	TRUE	82.493	0.191782		TRUE		1	40
85	H1	FALSE	GLU+1	SLC7A11	UNKNOWN	SYBR	None				1	0.917381	1.09006	23.3373	23.3404	0.0939576		6.11308	0.0508428	0	TRUE	82.3949	0.191782		TRUE		1	40
86	H2	FALSE	GLU-1	SLC7A11	UNKNOWN	SYBR	None				3.05552	2.88514	3.23597	22.5974	22.5982	0.0472822		4.50167	0.0338299	-1.61142	TRUE	82.3949	0.191782		TRUE		1	40
87	H3	FALSE	GLU-NAC-1	SLC7A11	UNKNOWN	SYBR	None				3.26517	2.8641	3.7224	22.0077	22.034	0.150914		4.40593	0.0772706	-1.70716	TRUE	82.3949	0.191782		TRUE		1	40
88	H4	FALSE	GLU+2	SLC7A11	UNKNOWN	SYBR	None				0.87019	0.82959	0.912776	23.6904	23.6498	0.0535643		6.31368	0.0281707	0.200598	TRUE	82.493	0.191782		TRUE		1	40
89	H5	FALSE	GLU-2	SLC7A11	UNKNOWN	SYBR	None				2.70133	2.54024	2.87265	22.4427	22.4227	0.0323515		4.67941	0.0362534	-1.43367	TRUE	82.493	0.191782		TRUE		1	40
90	H6	FALSE	GLU-NAC-2	SLC7A11	UNKNOWN	SYBR	None				3.00654	2.76016	3.27492	22.2877	22.2701	0.0728209		4.52498	0.0504113	-1.58811	TRUE	82.591	0.191782		TRUE		1	40
91	H7	FALSE	GLU+3	SLC7A11	UNKNOWN	SYBR	None				0.963114	0.900256	1.03036	23.329	23.4114	0.0740147		6.16731	0.0397938	0.0542216	TRUE	82.591	0.191782		TRUE		1	40
92	H8	FALSE	GLU-3	SLC7A11	UNKNOWN	SYBR	None				2.93801	2.8968	2.97981	22.5696	22.558	0.00801107		4.55824	0.0083298	-1.55484	TRUE	82.493	0.191782		TRUE		1	40
93	H9	FALSE	GLU-NAC-3	SLC7A11	UNKNOWN	SYBR	None				3.72405	3.58818	3.86507	21.3975	21.4161	0.0421178		4.21621	0.0219138	-1.89687	TRUE	82.3949	0.191782		TRUE		1	40
