# Supplementary material for: The effect of disulfidptosis induced by glucose starvation in SLC7A11high ovarian cancer cells
Source: Front Cell Dev Biol. 2025 Dec 8;13:1608150. doi: 10.3389/fcell.2025.1608150 (PMC12719518; doi:10.3389/fcell.2025.1608150)
Supplement: Supplementary file 1 [file DataSheet1.zip › Supplementary data 9.xlsx]

## Sheet: Sheet1
Standard curve of GSSG concentration								Effect of glucose starvation on GSSG/GSH ratio in OVCAR 3 cells.
concentration	A412							CELL	GSSG			amount
15	1.361							OVCAR3-1	1.512		OVCAR3-1	1.925
10	1.038							OVCAR3-2	1.584		OVCAR3-2	1.974
5	0.615							OVCAR3-3	1.611		OVCAR3-3	1.955
2	0.411							OVCAR3+1	1.164		OVCAR3+1	1.84
1	0.332							OVCAR3+2	1.249		OVCAR3+2	1.831
0.5	0.244							OVCAR3+3	1.247		OVCAR3+3	1.742
0	0.152							IOSE-1	1.321		IOSE-1	1.871
								IOSE-2	1.336		IOSE-2	1.757
								IOSE-3	1.246		IOSE-3	1.917
								IOSE+1	1.452		IOSE+1	1.965
								IOSE+2	1.451		IOSE+2	1.853
								IOSE+3	1.437		IOSE+3	1.991
*The number represents the absorbance of each hole at 420nm
